# Supplementary material for: Leaf Trait Networks Based on Global Data: Representing Variation and Adaptation in Plants
Source: Front Plant Sci. 2021 Dec 7;12:710530. doi: 10.3389/fpls.2021.710530 (PMC8688851; doi:10.3389/fpls.2021.710530)
Supplement: Supplementary file 2 [file Data_Sheet_2.xlsx]

## Sheet: Table S4
Table S4 Variation in the overall parameters of leaf trait networks (LTNs) for different plant growth forms and life forms.
	Groups	Mean	Standard deviation	Standard error	CI	CI	Minimum	Maximum
					lower 95%	upper 95%
Edge density	LTNs-mass†	0.55	0.03	0	0.55	0.56	0.42	0.65
	LTNs-area	0.3	0.02	0.01	0.29	0.32	0.27	0.35
	LTNs-tree	0.49	0.04	0.01	0.47	0.52	0.44	0.55
	LTNs-shrub	0.56	0.03	0	0.56	0.56	0.44	0.66
	LTNs-conifer	0.44	0.03	0	0.44	0.44	0.27	0.6
	LTNs-broadleaf	0.6	0.03	0.01	0.58	0.62	0.52	0.66
Diameter	LTNs-mass	1.12	0.07	0	1.11	1.12	1	1.43
	LTNs-area	2.22	0.13	0.03	2.15	2.29	2.13	2.65
	LTNs-tree	2.31	0.29	0.09	2.12	2.51	2.05	2.89
	LTNs-shrub	1.05	0.16	0	1.05	1.06	0.89	1.5
	LTNs-conifer	1.6	0.06	0	1.6	1.61	1.37	2.17
	LTNs-broadleaf	0.99	0.13	0.04	0.91	1.06	0.92	1.41
Average path length	LTNs-mass	0.78	0.01	0	0.78	0.78	0.75	0.84
	LTNs-area	1.34	0.05	0.01	1.32	1.37	1.25	1.42
	LTNs-tree	1.34	0.08	0.02	1.29	1.4	1.25	1.48
	LTNs-shrub	0.77	0.01	0	0.77	0.77	0.73	0.83
	LTNs-conifer	0.9	0.02	0	0.9	0.9	0.84	1.03
	LTNs-broadleaf	0.81	0.02	0.01	0.8	0.82	0.78	0.86
† LTNs-mass: leaf trait networks of all plants on mass-based leaf traits; LTNs-area: leaf trait networks of all plants on area-based leaf traits; LTNs-tree: leaf trait networks of trees; LTNs-shrub: leaf trait networks of shrubs; LTNs-conifer: leaf trait networks of coniferous plants; LTNs-broadleaf: leaf trait networks of broad-leaved plants

## Sheet: Table S5
Table S5 Comparisons of degree, closeness, and shortest path length between paired leaf trait network
	Control group	Test group	Difference‡	CI	CI	P-value
				lower 95%	upper 95%	paired students t
Degree	LTNs-mass†	LTNs-area	–1.27	–1.92	–0.86	0.01
	LTNs-tree	LTNs-shrub	0.83	0.52	1.14	0
	LTNs-conifer	LTNs-broadleaf	0.28	–0.29	1.14	0.51
Closeness	LTNs-mass	LTNs-area	–0.11	–0.12	–0.10	0
	LTNs-tree	LTNs-shrub	0.02	0.01	0.05	0.12
	LTNs-conifer	LTNs-broadleaf	0.1	0.09	0.12	0
Betweenness	LTNs-mass	LTNs-area	0.8	0.2	1.53	0.08
	LTNs-tree	LTNs-shrub	–0.18	–0.66	–0.01	0.33
	LTNs-conifer	LTNs-broadleaf	–0.73	–1.34	–0.42	0.03
Shortest path length	LTNs-mass	LTNs-area	0.53	0.35	0.77	0
	LTNs-tree	LTNs-shrub	–0.09	–0.23	0	0.16
	LTNs-conifer	LTNs-broadleaf	–0.55	–0.73	–0.37	0
† LTNs-mass: leaf trait networks of all plants on mass-based leaf traits; LTNs-area: leaf trait networks of all plants on area-based leaf traits; LTNs-tree: leaf trait networks of trees; LTNs-shrub: leaf trait networks of shrubs; LTNs-conifer: leaf trait networks of coniferous plants; LTNs-broadleaf: leaf trait networks of broad-leaved plants
‡ Difference: mean differences between two LTNs.

## Sheet: Table S6
Table S6 Variation in the degree of leaf trait networks among different leaf traits
Groups	Leaf trait	Mean	Standard deviation	Standard error	CI	CI	Minimum	Maximum
					lower 95%	upper 95%
LTNs-mass†	LL‡	3.15	0.09	0	3.15	3.16	2.72	3.55
	LMA	2.47	0.13	0	2.46	2.47	1.76	2.94
	Nmass	2.94	0.13	0	2.94	2.95	2.14	3.41
	Pmass	2.25	0.27	0	2.24	2.26	1.16	3.42
	Amass	2.89	0.14	0	2.88	2.89	2.26	3.83
	Rmass	2.94	0.24	0	2.93	2.95	1.94	3.38
LTNs-area	LL	0.73	0.05	0.01	0.7	0.75	0.63	0.88
	LMA	1.72	0.27	0.06	1.58	1.85	1.25	2.04
	Narea	2.32	0.1	0.02	2.27	2.37	2.19	2.53
	Parea	1.46	0.38	0.09	1.27	1.65	0.79	2.14
	Aarea	1.13	0.23	0.06	1.02	1.25	0.83	1.54
	Rarea	1.67	0.23	0.06	1.55	1.79	1.34	2.02
LTNs-tree	LL	2.23	0.25	0	2.22	2.23	0.85	3.31
	LMA	2.27	0.22	0	2.26	2.27	0.96	3.43
	Nmass	2.67	0.24	0	2.66	2.67	1.47	3.47
	Pmass	1.24	0.47	0.01	1.22	1.25	0.44	3.73
	Amass	2.37	0.22	0	2.36	2.37	1.28	3.57
	Rmass	2.42	0.2	0	2.42	2.43	0.77	3.22
LTNs-shrub	LL	3.38	0.11	0.02	3.33	3.44	3.13	3.63
	LMA	2.62	0.16	0.04	2.54	2.69	2.32	3.1
	Nmass	3	0.14	0.03	2.93	3.06	2.69	3.25
	Pmass	2.63	0.24	0.05	2.52	2.73	1.76	2.94
	Amass	3.27	0.1	0.02	3.22	3.31	3.14	3.47
	Rmass	3.29	0.24	0.05	3.18	3.39	2.45	3.63
LTNs-conifer	LL	1.27	0.57	0.16	0.93	1.61	0.74	2.47
	LMA	2.44	0.58	0.16	2.09	2.78	1.5	3.1
	Nmass	2.55	0.36	0.1	2.33	2.77	1.94	3.21
	Pmass	3.16	0.2	0.05	3.04	3.28	2.54	3.34
	Amass	3	0.58	0.16	2.65	3.35	2.22	3.87
	Rmass	2.64	0.35	0.1	2.42	2.85	2.41	3.25
LTNs-broadleaf	LL	3.22	0.09	0	3.22	3.22	2.57	3.56
	LMA	2.54	0.11	0	2.54	2.54	1.85	3.12
	Nmass	3.03	0.12	0	3.03	3.04	2.15	3.5
	Pmass	2.2	0.32	0	2.19	2.2	1.28	3.56
	Amass	2.85	0.14	0	2.84	2.85	2.07	3.72
	Rmass	2.9	0.27	0	2.89	2.9	2.1	3.5
† LTNs-mass: leaf trait networks of all plants on mass-based leaf traits; LTNs-area: leaf trait networks of all plants on area-based leaf traits; LTNs-tree: leaf trait networks of trees; LTNs-shrub: leaf trait networks of shrubs; LTNs-conifer: leaf trait networks of coniferous plants; LTNs-broadleaf: leaf trait networks of broad-leaved plants
‡ LL: leaf lifespan; LMA: leaf mass per area; Nmass: leaf nitrogen; Pmass: leaf phosphorus; Amass: photosynthetic assimilation rates; Rmass: dark respiration rate.

## Sheet: Table S7
Table S7 Variation in the closeness of leaf trait networks among different leaf traits.
Groups	Leaf trait	Mean	Standard deviation	Standard error	CI	CI	Minimum	Maximum
					lower 95%	upper 95%
LTNs-mass†	LL‡	0.25	0	0	0.25	0.25	0.24	0.26
	LMA	0.26	0	0	0.26	0.26	0.25	0.27
	Nmass	0.28	0	0	0.28	0.28	0.23	0.29
	Pmass	0.23	0.01	0	0.23	0.23	0.2	0.25
	Amass	0.26	0	0	0.26	0.26	0.24	0.27
	Rmass	0.26	0.01	0	0.26	0.26	0.22	0.28
LTNs-area	LL	0.13	0.01	0	0.13	0.13	0.12	0.14
	LMA	0.16	0.01	0	0.15	0.16	0.15	0.17
	Narea	0.19	0.01	0	0.18	0.19	0.18	0.2
	Parea	0.13	0.01	0	0.12	0.14	0.11	0.15
	Aarea	0.14	0.01	0	0.14	0.15	0.14	0.15
	Rarea	0.16	0.01	0	0.15	0.16	0.14	0.17
LTNs-tree	LL	0.24	0.01	0	0.24	0.24	0.09	0.26
	LMA	0.24	0.01	0	0.24	0.24	0.08	0.25
	Nmass	0.24	0.01	0	0.24	0.24	0.07	0.26
	Pmass	0.17	0.01	0	0.17	0.17	0.06	0.19
	Amass	0.24	0.01	0	0.24	0.24	0.08	0.26
	Rmass	0.22	0.01	0	0.22	0.22	0.08	0.26
LTNs-shrub	LL	0.24	0	0	0.24	0.24	0.23	0.25
	LMA	0.24	0	0	0.24	0.25	0.24	0.25
	Nmass	0.27	0	0	0.27	0.27	0.27	0.27
	Pmass	0.25	0.01	0	0.25	0.25	0.21	0.26
	Amass	0.24	0	0	0.24	0.24	0.24	0.25
	Rmass	0.24	0.01	0	0.24	0.25	0.21	0.26
LTNs-conifer	LL	0.13	0.02	0.01	0.11	0.14	0.1	0.17
	LMA	0.15	0.02	0.01	0.14	0.17	0.11	0.18
	Nmass	0.19	0.02	0.01	0.17	0.2	0.14	0.21
	Pmass	0.17	0.01	0	0.16	0.17	0.15	0.18
	Amass	0.15	0.02	0.01	0.13	0.16	0.12	0.18
	Rmass	0.15	0.01	0	0.14	0.16	0.14	0.18
LTNs-broadleaf	LL	0.26	0	0	0.26	0.26	0.24	0.27
	LMA	0.26	0	0	0.26	0.26	0.25	0.27
	Nmass	0.28	0.01	0	0.28	0.28	0.23	0.3
	Pmass	0.24	0.01	0	0.24	0.24	0.22	0.27
	Amass	0.26	0	0	0.26	0.26	0.25	0.28
	Rmass	0.25	0.01	0	0.25	0.25	0.21	0.28
† LTNs-mass: leaf trait networks of all plants on mass-based leaf traits; LTNs-area: leaf trait networks of all plants on area-based leaf traits; LTNs-tree: leaf trait networks of trees; LTNs-shrub: leaf trait networks of shrubs; LTNs-conifer: leaf trait networks of coniferous plants; LTNs-broadleaf: leaf trait networks of broad-leaved plants
‡ LL: leaf lifespan; LMA: leaf mass per area; Nmass: leaf nitrogen; Pmass: leaf phosphorus; Amass: photosynthetic assimilation rates; Rmass: dark respiration rate.

## Sheet: Table S8
Table S8 Variation in the betweenness of leaf trait network among different leaf traits
Groups	Leaf trait	Mean	Standard deviation	Standard error	CI	CI	Minimum	Maximum
					lower 95%	upper 95%
LTNs-mass†	LL‡	0	0	0	0	0	0	0
	LMA	0	0	0	0	0	0	0
	Nmass	0.15	0.37	0.01	0.13	0.16	0	2
	Pmass	0	0	0	0	0	0	0
	Amass	0	0.05	0	0	0	0	1
	Rmass	0	0	0	0	0	0	0
LTNs-area	LL	0.94	0.24	0.06	0.82	1.07	0	1
	LMA	1.82	0.95	0.23	1.33	2.31	1	3
	Narea	2	1.17	0.28	1.4	2.6	0	4
	Parea	0	0	0	0	0	0	0
	Aarea	0.12	0.33	0.08	-0.05	0.29	0	1
	Rarea	0.06	0.24	0.06	-0.07	0.18	0	1
LTNs-tree	LL	0.04	0.26	0	0.04	0.05	0	6
	LMA	0	0.07	0	0	0	0	2
	Nmass	1.03	0.37	0	1.02	1.04	0	3
	Pmass	0	0	0	0	0	0	0
	Amass	0.02	0.15	0	0.02	0.03	0	1
	Rmass	0	0.04	0	0	0	0	1
LTNs-shrub	LL	0	0	0	0	0	0	0
	LMA	0	0	0	0	0	0	0
	Nmass	0.05	0.22	0.05	-0.05	0.15	0	1
	Pmass	0	0	0	0	0	0	0
	Amass	0	0	0	0	0	0	0
	Rmass	0	0	0	0	0	0	0
LTNs-conifer	LL	0.08	0.28	0.08	-0.09	0.24	0	1
	LMA	0.62	0.77	0.21	0.15	1.08	0	2
	Nmass	2.08	1.93	0.54	0.91	3.25	0	5
	Pmass	1	1.08	0.3	0.35	1.65	0	4
	Amass	0.46	1.13	0.31	-0.22	1.14	0	4
	Rmass	0.46	0.97	0.27	-0.12	1.05	0	3
LTNs-broadleaf	LL	0	0	0	0	0	0	0
	LMA	0	0.01	0	0	0	0	1
	Nmass	0.29	0.46	0.01	0.28	0.3	0	1
	Pmass	0	0.01	0	0	0	0	1
	Amass	0.01	0.09	0	0.01	0.01	0	1
	Rmass	0	0	0	0	0	0	0
† LTNs-mass: leaf trait networks of all plants on mass-based leaf traits; LTNs-area: leaf trait networks of all plants on area-based leaf traits; LTNs-tree: leaf trait networks of trees; LTNs-shrub: leaf trait networks of shrubs; LTNs-conifer: leaf trait networks of coniferous plants; LTNs-broadleaf: leaf trait networks of broad-leaved plants.
‡ LL: leaf lifespan; LMA: leaf mass per area; Nmass: leaf nitrogen; Pmass: leaf phosphorus; Amass: photosynthetic assimilation rates; Rmass: dark respiration rate. Narea: leaf N per area; Parea: leaf P per area.

## Sheet: Table S9
Table S9 The shortest path length of two traits in leaf trait networks on leaf mass and leaf area, respectively
Groups	Trait-trait	Mean	Standard deviation	Standard error	CI	CI	Minimum	Maximum
					lower 95%	upper 95%
LTNs-mass†	LL-Amass	0.59	0.01	0	0.59	0.59	0.55	0.62
	LL-LMA	0.84	0.01	0	0.84	0.84	0.79	0.89
	LL-Nmass	0.84	0.01	0	0.84	0.84	0.8	0.89
	LL-Pmass	1.01	0.03	0	1.01	1.01	0.89	1.11
	LL-Rmass	0.67	0.01	0	0.67	0.67	0.63	0.72
	LMA-Amass	0.77	0.01	0	0.77	0.77	0.71	0.81
	LMA-Nmass	0.7	0.01	0	0.7	0.7	0.68	0.72
	LMA-Pmass	0.72	0.01	0	0.72	0.72	0.68	0.76
	LMA-Rmass	0.81	0.02	0	0.81	0.81	0.72	0.89
	Nmass-Amass	0.74	0.01	0	0.74	0.74	0.7	0.77
	Nmass-Pmass	0.55	0.01	0	0.55	0.55	0.51	0.58
	Nmass-Rmass	0.72	0.04	0	0.72	0.72	0.66	1.43
	Pmass-Amass	1.08	0.09	0	1.08	1.09	0	1.33
	Pmass-Rmass	0.97	0.12	0	0.96	0.97	0.65	1.34
LTNs-area	Aarea-Rarea	1.01	0.46	0.11	0.77	1.25	0	1.84
	LL-Aarea	1.12	0.01	0	1.11	1.12	1.1	1.15
	LL-LMA	0.84	0.01	0	0.84	0.85	0.82	0.86
	LL-Narea	1.5	0.26	0.06	1.36	1.63	1.24	1.78
	LL-Parea	2.23	0.13	0.03	2.16	2.29	2.13	2.65
	LL-Rarea	1.96	0.03	0.01	1.95	1.98	1.92	2.01
	LMA-Aarea	1.93	0.15	0.04	1.85	2	1.35	2.01
	LMA-Narea	0.91	0.01	0	0.91	0.92	0.9	0.92
	LMA-Parea	1.57	0.25	0.06	1.44	1.7	1.33	1.84
	LMA-Rarea	1.12	0.02	0.01	1.11	1.13	1.08	1.16
	Narea-Aarea	1.14	0.02	0	1.13	1.15	1.11	1.17
	Narea-Parea	0.9	0.01	0	0.9	0.91	0.88	0.92
	Narea-Rarea	0.93	0.02	0	0.92	0.93	0.88	0.95
	Parea-Aarea	1.25	0.79	0.19	0.84	1.65	0	2.05
	Parea-Rarea	1.17	0.31	0.08	1.01	1.33	0.95	1.84
† LTNs-mass: leaf trait networks of all plants on mass-based leaf traits; LTNs-area: leaf trait networks of all plants on area-based leaf traits;
‡ LL: leaf lifespan; LMA: leaf mass per area; Nmass: leaf nitrogen; Pmass: leaf phosphorus; Amass: photosynthetic assimilation rates; Rmass: dark respiration rate. Narea: leaf N per area; Parea: leaf P per area.

## Sheet: Table S10
Table S10 The shortest path length of two traits in leaf trait networks between trees and shrubs
Groups	Trait-trait	Mean	Standard deviation	Standard error	CI	CI	Minimum	Maximum
					lower 95%	upper 95%
LTNs-tree	Amass-Rmass	0.68	0.17	0	0.68	0.69	0	1.84
	LL-Amass	0.63	0.01	0	0.63	0.63	0.56	0.69
	LL-LMA	0.82	0.01	0	0.82	0.82	0.77	0.88
	LL-Nmass	0.89	0.01	0	0.89	0.89	0.82	0.96
	LL-Pmass	1.21	0.12	0	1.21	1.21	0.97	1.76
	LL-Rmass	0.61	0.02	0	0.61	0.61	0.5	0.69
	LMA-Amass	0.77	0.02	0	0.77	0.77	0.69	0.85
	LMA-Nmass	0.85	0.01	0	0.85	0.85	0.81	0.88
	LMA-Pmass	0.94	0.02	0	0.94	0.94	0.85	1.02
	LMA-Rmass	0.84	0.02	0	0.84	0.85	0.74	0.92
	Nmass-Amass	0.85	0.04	0	0.85	0.85	0.73	1.58
	Nmass-Pmass	0.8	0.03	0	0.8	0.8	0.67	2.07
	Nmass-Rmass	0.84	0.15	0	0.84	0.85	0.65	1.55
	Pmass-Amass	1.15	0.21	0	1.14	1.15	0	1.57
	Pmass-Rmass	1.56	0.18	0	1.56	1.56	0.58	1.68
LTNs-shrub	Amass-Rmass	0.8	0.03	0.01	0.79	0.82	0.73	0.86
	LL-Amass	0.73	0.02	0	0.72	0.74	0.7	0.76
	LL-LMA	0.94	0.02	0	0.93	0.95	0.91	0.98
	LL-Nmass	0.85	0.02	0	0.84	0.86	0.8	0.89
	LL-Pmass	0.89	0.04	0.01	0.88	0.91	0.84	0.97
	LL-Rmass	0.78	0.03	0.01	0.77	0.79	0.74	0.82
	LMA-Amass	0.85	0.02	0	0.84	0.86	0.81	0.89
	LMA-Nmass	0.66	0.01	0	0.66	0.67	0.64	0.68
	LMA-Pmass	0.76	0.02	0	0.76	0.77	0.72	0.79
	LMA-Rmass	0.88	0.03	0.01	0.87	0.9	0.81	0.92
	Nmass-Amass	0.8	0.02	0	0.79	0.81	0.76	0.83
	Nmass-Pmass	0.56	0.01	0	0.55	0.57	0.54	0.58
	Nmass-Rmass	0.81	0.03	0.01	0.8	0.83	0.76	0.88
	Pmass-Amass	0.93	0.03	0.01	0.92	0.95	0.86	0.98
	Pmass-Rmass	0.85	0.13	0.03	0.79	0.91	0.76	1.41
† LTNs-tree: leaf trait networks of trees; LTNs-shrub: leaf trait networks of shrubs.
‡ LL: leaf lifespan; LMA: leaf mass per area; Nmass: leaf nitrogen; Pmass: leaf phosphorus; Amass: photosynthetic assimilation rates; Rmass: dark respiration rate. Narea: leaf N per area; Parea: leaf P per area.

## Sheet: Table S11
Table S11 The shortest path length of two traits between LTNs-conifer and LTNs-broadleaf
Groups	Trait-trait	Mean	Standard deviation	Standard error	CI	CI	Minimum	Maximum
					lower 95%	upper 95%
LTNs-conifer†	Amass-Rmass	1.14	0.04	0.01	1.12	1.17	1.08	1.23
	LL-Amass	1.61	0.66	0.18	1.22	2.01	0.84	2.34
	LL-LMA	1.42	0.53	0.15	1.09	1.74	1.1	2.82
	LL-Nmass	1.48	0.54	0.15	1.15	1.8	1.13	2.89
	LL-Pmass	1.9	0.2	0.06	1.78	2.02	1.52	2.37
	LL-Rmass	1.77	0.61	0.17	1.4	2.14	0.77	2.25
	LMA-Amass	1.47	0.61	0.17	1.11	1.84	0.91	2.48
	LMA-Nmass	0.84	0.03	0.01	0.83	0.86	0.81	0.89
	LMA-Pmass	1.02	0.04	0.01	1	1.05	0.97	1.11
	LMA-Rmass	1.83	0.05	0.01	1.8	1.86	1.74	1.94
	Nmass-Amass	1.36	0.38	0.11	1.13	1.6	1.13	2.16
	Nmass-Pmass	0.72	0.01	0	0.71	0.73	0.7	0.74
	Nmass-Rmass	1.03	0.04	0.01	1	1.05	0.96	1.09
	Pmass-Amass	1.39	0.03	0.01	1.38	1.41	1.34	1.43
	Pmass-Rmass	0.89	0.26	0.07	0.73	1.05	0.74	1.75
LTNs-broadleaf	Amass-Rmass	0.7	0.01	0	0.7	0.7	0.61	0.76
	LL-Amass	0.62	0.01	0	0.61	0.62	0.57	0.66
	LL-LMA	0.86	0.01	0	0.86	0.86	0.78	0.92
	LL-Nmass	0.82	0.01	0	0.82	0.82	0.77	0.87
	LL-Pmass	0.88	0.02	0	0.88	0.88	0.78	1
	LL-Rmass	0.71	0.01	0	0.71	0.71	0.63	0.77
	LMA-Amass	0.83	0.01	0	0.83	0.83	0.77	0.88
	LMA-Nmass	0.68	0.01	0	0.68	0.68	0.65	0.71
	LMA-Pmass	0.68	0.01	0	0.68	0.68	0.63	0.72
	LMA-Rmass	0.81	0.02	0	0.81	0.81	0.74	0.89
	Nmass-Amass	0.75	0.01	0	0.75	0.75	0.7	0.8
	Nmass-Pmass	0.55	0.01	0	0.55	0.55	0.5	0.59
	Nmass-Rmass	0.73	0.07	0	0.73	0.74	0.65	1.51
	Pmass-Amass	0.95	0.02	0	0.95	0.95	0.82	1.03
	Pmass-Rmass	1.04	0.16	0	1.03	1.04	0.79	1.41
† LTNs-conifer: leaf trait networks of coniferous plants; LTNs-broadleaf: leaf trait networks of broad-leaved plants.
‡ LL: leaf lifespan; LMA: leaf mass per area; Nmass: leaf nitrogen; Pmass: leaf phosphorus; Amass: photosynthetic assimilation rates; Rmass: dark respiration rate. Narea: leaf N per area; Parea: leaf P per area.
